# Supplementary material for: Myelin-reactive B cells exacerbate CD4+ T cell-driven CNS autoimmunity in an IL-23-dependent manner
Source: Nat Commun. 2024 Jun 26;15:5404. doi: 10.1038/s41467-024-49259-0 (PMC11208426; doi:10.1038/s41467-024-49259-0)
Supplement: Supplementary file 4 — Source Data [file 41467_2024_49259_MOESM4_ESM.xlsx]

## Sheet: Fig1a
	Time (d)	IgH[MOG] - Females										WT - Females												Area under cuve
		F1	F2	F3	F4	F5	F6	F7	F8	F9	F10	F1	F2	F3	F4	F5	F6	F7	F8	F9	F10			Sex	IgH[MOG]	WT
	0	0	0	0	0	0	0	0	0	0	0	0	0	0	0	0	0	0	0	0	0			F	2.58	0
	1	0	0	0	0	0	0	0	0	0	0	0	0	0	0	0	0	0	0	0	0			F	2.2	1.06
	2	0	0	0	0	0	0	0	0	0	0	0	0	0	0	0	0	0	0	0	0			F	1.76	1.12
	3	0	0	0	0	0	0	0	0	0	0	0	0	0	0	0	0	0	0	0	0			F	2.26	0.6
	4	0	0	0	0	0	0	0	0	0	0	0	0	0	0	0	0	0	0	0	0			F	1.78	0.26
	5	0	0	0	0	0	0	0	0	0	0	0	0	0	0	0	0	0	0	0	0			F	1.62	0.68
	6	0	0	0	0	0	0	0	0	0	0	0	0	0	0	0	0	0	0	0	0			F	2.3	1.02
	7	0	0	0	0	0	0	0	0	0	0	0	0	0	0	0	0	0	0	0	0			F	1	0.86
	8	0.5	0.5	0	0	0	0	0	0	0	0.5	0	0.5	0.5	0	0	0	0	0	0	0			F	0.88	0
	9	1	1.5	0	0	0.5	1	0	0	0.5	0.5	0	0.5	0.5	0	0	0	0.5	0.5	0	0			F	2.02	0.48
	10	1	2	0	0.5	0.5	1	0	0	1	1	0	1	1.5	0.5	0	0	0.5	0.5	0	0.5			M	2.5	0.76
	11	2	3	1	1.5	0.5	2.5	0.5	0	2	1.5	0	1	2	0.5	0.5	0	1.5	0.5	0	0.5			M	0.94	0
	12	2.5	3	2	2	1	3	1.5	0.5	1	2	0	1.5	2	0.5	0.5	0.5	1	0.5	0	1			M	2.02	0.72
	13	3	3	2.5	3	1.5	3	2.5	1	1	3	0	1.5	2	0.5	0.5	0.5	1.5	0.5	0	1			M	2.52	0.48
	14	3.5	3	2.5	3	2	3	3	1.5	1	3	0	1.5	2.5	1	0.5	0.5	1.5	1	0	1			M	2.62	0.46
	15	3.5	2.5	3	3.5	2	2	2.5	2	0.5	2	0	2	2	1.5	0.5	1.5	2	1.5	0	1			M	0.56	1.06
	16	3.5	2	2.5	3	3	2.5	3.5	2	1	2	0	2	2	1.5	0	1.5	2.5	2	0	1			M	1.78	0.66
	17	4	2	2.5	3	3	2.5	4	2	1.5	2.5	0	2	1.5	1	0	2	2.5	1.5	0	0.5			M	1.94	0.6
	18	5	2.5	2	3.5	2.5	2.5	5	2	1.5	3	0	2	1.5	1	0	2	2	1.5	0	0.5
	19	5	3	2	3.5	2.5	2.5	5	2	1.5	3	0	2	1	1	0	1.5	2	1.5	0	0
	20	5	3.5	2	5	3	2.5	5	2	2	3	0	1.5	1	1	0.5	1	1.5	1.5	0	0
	21	5	3.5	3.5	5	3.5	2.5	5	2	1.5	3.5	0	1.5	1	1	0.5	1	1	1.5	0	0.5
	22	5	5	3.5	5	4	2.5	5	2	1.5	5	0	1.5	1.5	1	0.5	1	1	1.5	0	1.5
	23	5	5	5	5	5	2.5	5	2	1.5	5	0	1.5	1.5	1	0.5	1	1	1.5	0	1
	24	5	5	5	5	5	2.5	5	2	1.5	5	0	1.5	2	1	1	1.5	1.5	2	0	1
	25	5	5	5	5	5	2.5	5	2	1.5	5	0	1.5	2	1	1	1.5	2	2	0	1
	Sum	64.5	55	44	56.5	44.5	40.5	57.5	25	22	50.5	0	26.5	28	15	6.5	17	25.5	21.5	0	12
	AUC D-1	2.58	2.2	1.76	2.26	1.78	1.62	2.3	1	0.88	2.02	0	1.06	1.12	0.6	0.26	0.68	1.02	0.86	0	0.48
	Time (d)	IgH[MOG] - Males								WT - Males
		M1	M2	M3	M4	M5	M6	M7	M8	M1	M2	M3	M4	M5	M6	M7	M8
	0	0	0	0	0	0	0	0	0	0	0	0	0	0	0	0	0
	1	0	0	0	0	0	0	0	0	0	0	0	0	0	0	0	0
	2	0	0	0	0	0	0	0	0	0	0	0	0	0	0	0	0
	3	0	0	0	0	0	0	0	0	0	0	0	0	0	0	0	0				****, p<0.0001. Two-way ANOVA was used to assess the contribution of genotype and the contribution of sex (p<0.9912). There was no interaction effect between both.
	4	0	0	0	0	0	0	0	0	0	0	0	0	0	0	0	0
	5	0	0	0	0	0	0	0	0	0	0	0	0	0	0	0	0
	6	0	0	0	0	0	0	0	0	0	0	0	0	0	0	0	0
	7	0	0	0	0	0	0	0	0	0	0	0	0	0	0	0	0
	8	0.5	0	0.5	0	0.5	0	0.5	0.5	0.5	0	0.5	0	0	0.5	0	0
	9	0.5	0	1.5	0.5	1	0	0.5	1	0.5	0	0.5	0	0	1	0.5	0
	10	1	0	1.5	0.5	1	0	1	1	0.5	0	1	0.5	0	1	0.5	0.5
	11	1.5	0.5	2	2	2	0.5	1	1	1	0	1.5	0.5	0	1.5	0.5	0.5
	12	2.5	0.5	2	2	2.5	0.5	2	2	1	0	1.5	0.5	0.5	2	0.5	0.5
	13	3	0.5	2.5	2.5	3	1	1.5	2.5	1	0	2	0.5	0.5	2	1	0.5
	14	3.5	1	2.5	3.5	3.5	0.5	2.5	3	1.5	0	2	0.5	1	2	1	0.5
	15	3	1	2	3	3	1	2.5	2.5	1.5	0	1.5	1	1	2	0.5	0.5
	16	3	1.5	2	4	4	1.5	2.5	2.5	1.5	0	1.5	1	0.5	1.5	0.5	0.5
	17	4	1.5	2.5	5	5	1.5	2.5	2	1.5	0	0.5	1	0.5	1	1	1
	18	5	2	2.5	5	5	1	2.5	2	1.5	0	0.5	1.5	1	1.5	1	1
	19	5	2	3	5	5	1	2.5	3	1	0	0.5	1.5	1.5	1.5	1.5	1
	20	5	2.5	3	5	5	1	2.5	3	1	0	0.5	1	1.5	1.5	2	1.5
	21	5	2.5	4	5	5	0.5	3	3.5	1	0	0.5	0.5	0.5	1.5	1.5	1
	22	5	2	4	5	5	0.5	3.5	4	1	0	0.5	0.5	0.5	1.5	1	1.5
	23	5	2	5	5	5	1	4	5	1	0	1	0.5	0.5	1.5	1	1.5
	24	5	2	5	5	5	1	5	5	1	0	1	0.5	1	1.5	1	1.5
	25	5	2	5	5	5	1.5	5	5	1	0	1	0.5	1	1.5	1.5	1.5
	Sum	62.5	23.5	50.5	63	65.5	14	44.5	48.5	19	0	18	12	11.5	26.5	16.5	15
	AUC D-1	2.5	0.94	2.02	2.52	2.62	0.56	1.78	1.94	0.76	0	0.72	0.48	0.46	1.06	0.66	0.6

## Sheet: Fig1b
	Refer to SF1b for quantifications

## Sheet: Fig1c
	LN CD4+CD44+ IL-17			LN CD4+CD44+ IFN
	WT	IgH [MOG]		WT	IgH [MOG]
	56.2	63		27.1	35.3
	66.2	35.5		43.1	13.5
	64.8	67.4		41.3	34.5
	n.s., p=0.5524 (IL-17), p=0.3408 (IFNg). Two-tailed t-test was used.

## Sheet: Fig1d
	No quantification related to this figure

## Sheet: Fig1e
	anti-MOG IgG
	IgH[MOG]	WT
	11.17	9.947
	33.778	5.255
	8.166	17.86
	21.4	62.654
	14.484	160.601
	n.s., p=0.2899. Two-tailed t-test was used

## Sheet: Fig2a
	# of lymphocyte clusters
	WT	IgH[MOG]
	3	22
	0	17
	4	11
	0	11
	0	13
	0	19
	0	12
	3	18
		14
	****, p<0.0001. Two-tailed t-test was used.

## Sheet: Fig2b
	No quantification related to this figure

## Sheet: Fig2c
	No quantification related to this figure

## Sheet: FIg3a
	Mature			Transitional			Class-switched
	WT	IgH [MOG]		WT	IgH [MOG]		WT	IgH [MOG]
	56.8	18.7		9.92	3.12		6.93	73.5
	62.3	22.2		6.97	1.05		17.1	66.9
	46.4	24.9		9.62	0.81		7.9	69.2
	45.6	44.1		13.9	1.24		3.14	46.9
	46.1	21.6		8.37	2.04		4.83	59.7
	**, p=0.0023; ***, p=0.0002; ****, p<0.0001. Two-tailed t-test was used.

## Sheet: Fig3b
	IL-6			TNF			GM-CSF
	WT	IgH [MOG]		WT	IgH [MOG]		WT	IgH [MOG]
	4.45	28.9		0.29	5.88		8.22	23.7
	13.3	23.6		0	15.6		11.6	16.5
	17.3	53.8		0.52	0.91		5.95	19.2
	14	58.3		1.98	2.56		6.19	24.4
	32.6	45.5		0	0.66		3.96	7.87
		34.3			13.2			12.7
	*, p=0.0103 (IL-6), p=0.0173 (TNF) **, p=0.0097 (GMCSF). Two-tailed t-test was used.

[truncated: 55 more sheets: Fig3c, Fig3d, Fig3e, Fig4a, Fig4b, Fig4c, Fig4d, Fig4e, Fig4f, Fig4g, Fig5a, Fig5b, Fig5c, Fig5d, Fig5e, Fig5f, Fig6a, Fig6b, Fig6c, Fig6d …]
